# Supplementary material for: A pilot study testing a continuous glucose monitoring sensor in lean growing pigs fed contrasting diets, to document nocturnal and diurnal glycemic excursions as well as their relationships
Source: Vet Anim Sci. 2026 Mar 5;32:100612. doi: 10.1016/j.vas.2026.100612 (PMC12993900; doi:10.1016/j.vas.2026.100612)
Supplement: Supplementary file 1 [file mmc1.zip]

Archive with 1 entries (1 files):
- Supplementary Figure S1.pptx
